# Supplementary material for: Functional, Pharmacogenomic, and Immune Landscapes of Long Non‐Coding RNAs in Cancer
Source: Adv Sci (Weinh). 2025 Nov 21;13(6):e13414. doi: 10.1002/advs.202513414 (PMC12866694; doi:10.1002/advs.202513414)
Supplement: Supplementary file 3 — Supporting Information [file ADVS-13-e13414-s003.xlsx]

## Sheet: Supplementary Table 1
Supplementary Table 1. Summary of number of associations between lncRNAs and cancer signaling pathways.
Pathway	Apoptosis	Cell cycle	DNA damage	EMT	Hormone ER	Hormone AR	PI3K/Akt	Ras/MAPK	RTK	TSC/mTOR
ACC	2	46	11	167	250	163	1	5	5	3
BLCA	162	23	72	700	0	887	0	0	272	0
BRCA	152	428	4	55	844	934	0	3	0	2
CESC	136	6	46	21	175	96	5	5	21	5
COAD	28	15	344	112	1	0	1	0	7	0
DLBC	9	10	1	2	1	9	4	0	4	1
ESCA	141	89	107	793	6	7	42	11	701	15
GBM	0	5	2	3	0	0	0	0	18	0
HNSC	37	8	36	147	0	5	0	14	0	10
KICH	29	123	38	61	50	31	68	50	78	34
KIRC	4	54	0	11	2	0	0	0	216	0
KIRP	1903	2188	15	9	2315	182	2509	2	184	22
LGG	58	0	643	12	30	5	3	4	7	0
LIHC	1	10	32	73	966	1008	9	542	780	14
LUAD	188	348	4	65	6	1	20	33	128	2
LUSC	7	8	44	14	3	25	10	1	0	1
MESO	28	8	4	8	4	3	1	3	3	1
OV	21	33	156	91	23	13	0	1	1	2
PAAD	166	82	5	148	48	17	105	2	25	90
PCPG	49	2	12	24	0	0	2	13	4	3
PRAD	3	22	32	1	1	17	19	28	29	14
READ	9	42	25	155	27	8	14	3	72	17
SARC	282	203	74	97	45	575	1047	10	7	6
SKCM	223	13	79	54	0	5	2	2	1	20
STAD	176	264	2	105	0	20	0	1	0	0
TGCT	1790	1947	2155	527	1313	345	189	1683	1535	446
THCA	1203	483	33	1563	5	95	292	13	139	1
THYM	1659	2218	592	171	89	2066	249	672	101	68
UCEC	12	188	108	5	244	57	69	1	3	0
UCS	2	0	44	1	0	0	1	0	0	3
UVM	1	0	0	0	3	1	0	0	0	0

## Sheet: Supplementary Table 2
Supplementary Table 2. Experimental studies supporting lncRNA-pathway associations
Cancer	LncRNA	Pathway	Rs	FDR	Influenced Function	Reference
THCA	CASC2	EMT	-0.49	3.1e-20	EMT (-)	Zhou T, Zhong M, Zhang S, Wang Z, Xie R, Xiong C, et al. LncRNA CASC2 expression is down- regulated in papillary thyroid cancer and promotes cell invasion by affecting EMT pathway. Cancer Biomark. 2018;23:185–91.
CESC	SNHG14	Apoptosis	-0.3	0.0086	Apoptosis (-)	Ji N, Wang Y, Bao G, Yan J, Ji S. LncRNA SNHG14 promotes the progression of cervical cancer by regulating miR-206/YWHAZ. Pathol Res Pract. 2019;215:668–75.
COAD	LINC01133	EMT	-0.31	4.9e-07	EMT (-)	Kong J, Sun W, Li C, Wan L, Wang S, Wu Y, et al. Long non-coding RNA LINC01133 inhibits epithelial-mesenchymal transition and metastasis in colorectal cancer by interacting with SRSF6. Cancer Lett. 2016;380:476–84.
HNSC	LINC00460	EMT	0.4	2.1e-11	EMT (+)	Jiang Y, Cao W, Wu K, Qin X, Wang X, Li Y, et al. LncRNA LINC00460 promotes EMT in head and neck squamous cell carcinoma by facilitating peroxiredoxin-1 into the nucleus. J Exp Clin Cancer Res. 2019;38:365.
LIHC	DUXAP8	EMT	0.34	5.3e-05	EMT (+)	Wei F, Yang L, Jiang D, Pan M, Tang G, Huang M, et al. Long noncoding RNA DUXAP8 contributes to the progression of hepatocellular carcinoma via regulating miR-422a/PDK2 axis. Cancer Med. 2020;9:2480–90.
LIHC	MIAT	EMT	0.39	2.15e-06	EMT (+)	Zhang Z, Wang S, Liu W. EMT-related long non-coding RNA in hepatocellular carcinoma: A study with TCGA database. Biochem Biophys Res Commun. 2018;503:1530–6.
LIHC	SNHG3	EMT	0.35	3.44e-05	EMT (+)	Zhao Q, Wu C, Wang J, Li X, Fan Y, Gao S, et al. LncRNA SNHG3 Promotes Hepatocellular Tumorigenesis by Targeting miR-326. Tohoku J Exp Med. 2019;249:43–56.
LIHC	SNHG6	EMT	0.32	0.00023	EMT (+)	Wang H-S, Zhang W, Zhu H-L, Li Q-P, Miao L. Long noncoding RNA SNHG6 mainly functions as a competing endogenous RNA in human tumors. Cancer Cell Int. 2020;20:219.
OV	MIAT	EMT	0.38	4.87e-09	EMT (+)	Zhou S, Xu A, Song T, Gao F, Sun H, Kong X. lncRNA MIAT Regulates Cell Growth, Migration, and Invasion Through Sponging miR-150-5p in Ovarian Cancer. Cancer Biother Radiopharm. 2020;35:650–60.
PAAD	H19	EMT	0.38	0.019	EMT (+)	Wang F, Rong L, Zhang Z, Li M, Ma L, Ma Y, et al. LncRNA H19-Derived miR-675-3p Promotes Epithelial-Mesenchymal Transition and Stemness in Human Pancreatic Cancer Cells by targeting the STAT3 Pathway. J Cancer. 2020;11:4771–82.
SARC	CDKN2B-AS1	PI3K/Akt	0.37	7.27e-07	PI3K/Akt (+)	Yu G, Liu G, Yuan D, Dai J, Cui Y, Tang X. Long non-coding RNA ANRIL is associated with a poor prognosis of osteosarcoma and promotes tumorigenesis via PI3K/Akt pathway. J Bone Oncol. 2018;11:51–5.
SARC	RUSC1-AS1	PI3K/Akt	0.36	1.95e-06	PI3K/Akt (+)	Tong C-J, Deng Q-C, Ou D-J, Long X, Liu H, Huang K. LncRNA RUSC1-AS1 promotes osteosarcoma progression through regulating the miR-340-5p and PI3K/AKT pathway. Aging (Albany NY). 2021;13:20116–30.
STAD	DNM3OS	EMT	0.39	3.6e-10	EMT (+)	Wang S, Ni B, Zhang Z, Wang C, Wo L, Zhou C, et al. Long non-coding RNA DNM3OS promotes tumor progression and EMT in gastric cancer by associating with Snail. Biochem Biophys Res Commun. 2019;511:57–62.
STAD	MAGI2-AS3	EMT	0.42	9.6e-12	EMT (+)	Li D, Wang J, Zhang M, Hu X, She J, Qiu X, et al. LncRNA MAGI2-AS3 Is Regulated by BRD4 and Promotes Gastric Cancer Progression via Maintaining ZEB1 Overexpression by Sponging miR-141/200a. Mol Ther Nucleic Acids. 2020;19:109–23.
STAD	MIR99AHG	Apoptosis	-0.34	9.6e-08	Apoptosis (-)	Meng Q, Wang X, Xue T, Zhao Q, Wang W, Zhao K. Long noncoding RNA MIR99AHG promotes gastric cancer progression by inducing EMT and inhibiting apoptosis via miR577/FOXP1 axis. Cancer Cell Int. 2020;20:414.
STAD	NR2F1-AS1	Apoptosis	-0.36	1.2e-08	Apoptosis (-)	Liao X, Wen L, Luo L. The Effect and Mechanism of lncRNA NR2F1-As1/miR-493-5p/MAP3K2 Axis in the Progression of Gastric Cancer. J Oncol. 2021;2021:3881932.
STAD	SNHG17	Cell cycle	0.36	6.8e-09	Cell cycle (+)	Zhang G, Xu Y, Wang S, Gong Z, Zou C, Zhang H, et al. LncRNA SNHG17 promotes gastric cancer progression by epigenetically silencing of p15 and p57. J Cell Physiol. 2019;234:5163–74.

## Sheet: Supplementary Table 3
Supplementary Table 3. Summary of number of associations between lncRNAs and imputed drug response.
Source	VAEN	VAEN	VAEN	VAEN	VAEN	VAEN	VAEN	VAEN	VAEN	VAEN	VAEN	VAEN	VAEN	VAEN	VAEN	VAEN	VAEN	VAEN	VAEN	VAEN	VAEN	VAEN	VAEN	VAEN	VAEN	VAEN	VAEN	VAEN	VAEN	VAEN	VAEN	VAEN	VAEN	VAEN	VAEN	VAEN	VAEN	VAEN	VAEN	VAEN	VAEN	VAEN	VAEN	VAEN	VAEN	VAEN	VAEN	VAEN	VAEN
Drug/molecule	(5Z)-7-Oxozeaenol	5-Fluorouracil	A-443654	A-770041	Afatinib	AICA Ribonucleotide	AKT inhibitor VIII	Alectinib	Amuvatinib	AR-42	AS601245	AS605240	AT-7519	Avagacestat	Axitinib	AZ628	AZD6482	AZD7762	AZD8055	BAY-61-3606	Belinostat	Bexarotene	BI-2536	Bicalutamide	BIX02189	Bleomycin	Bleomycin (50 uM)	BMS-345541	BMS-509744	BMS-536924	BMS-754807	Bortezomib	Bosutinib	Bryostatin 1	BX-912	BX795	Cabozantinib	CAY10603	CCT-018159	CCT007093	Cetuximab	CGP-082996	CGP-60474	CHIR-99021	CI-1040	Cisplatin	CMK	CP466722	CP724714
ACC	1230	363	249	916	126	412	456	172	242	370	832	905	172	399	144	199	484	489	1190	260	68	415	156	265	585	487	765	412	41	479	912	124	796	39	232	180	215	254	246	340	821	547	387	903	1025	278	498	687	655
BLCA	183	478	8	910	259	175	105	553	222	56	605	226	518	211	334	37	1329	1213	832	503	102	1094	243	758	447	191	770	133	902	495	48	260	753	85	626	1339	696	175	501	704	516	731	614	93	641	585	1104	594	210
BRCA	28	57	89	348	18	332	55	186	486	57	867	594	909	701	234	211	465	1249	89	999	108	493	456	284	565	684	441	568	602	825	517	660	695	0	529	698	311	337	1055	172	642	77	47	342	668	884	354	143	168
CESC	171	207	303	230	815	739	86	243	76	6	198	62	529	562	532	26	684	724	1015	385	265	488	442	655	633	100	785	349	65	126	251	45	946	465	243	603	475	38	537	592	862	494	480	99	889	837	42	126	69
CHOL	5	7	10	12	0	0	4	0	18	0	2	0	2	1	1	0	1	3	1	4	1	1	2	16	4	8	0	3	17	0	3	0	0	3	5	3	3	5	0	1	16	5	5	0	0	2	4	5	3
COAD	342	250	251	513	160	332	282	67	483	124	514	127	138	16	127	200	73	101	234	441	257	320	512	318	123	483	445	394	541	329	204	34	451	45	425	425	8	42	349	334	414	269	25	277	17	129	451	37	271
DLBC	7	21	205	44	16	11	93	46	36	72	59	66	74	126	210	92	25	49	25	94	107	34	170	107	216	67	20	136	17	26	12	36	14	25	7	15	89	531	36	58	22	88	234	136	6	123	35	86	167
ESCA	453	161	1697	1282	2000	1803	19	1489	357	530	1496	1212	1119	1732	1773	559	1795	1172	1387	1107	19	735	1783	1863	1373	363	2154	1440	372	531	1432	1675	1932	1925	1422	1728	1391	1196	2038	1846	2003	1866	1770	954	205	2071	1497	709	90
GBM	954	468	391	1478	84	104	40	1455	714	168	1155	801	302	777	248	1231	900	1483	958	880	17	1448	406	844	1383	338	700	1093	544	1167	629	192	413	937	613	808	619	28	381	730	694	433	808	555	2036	182	83	343	180
HNSC	158	53	404	240	204	183	228	78	243	25	92	144	194	18	86	270	676	52	172	58	263	154	231	328	137	139	432	235	290	307	90	90	97	25	270	237	8	153	52	183	600	83	0	141	577	26	149	141	5
KICH	29	262	71	167	41	49	175	12	166	52	31	99	27	28	216	76	92	45	38	34	312	61	136	27	115	143	262	15	78	287	149	45	149	100	142	122	42	139	26	538	263	23	69	89	480	64	89	123	235
KIRC	211	89	520	338	166	269	525	57	216	51	169	888	236	264	1329	88	117	619	133	287	57	259	1027	611	330	30	426	744	197	300	272	305	561	28	944	257	345	177	285	346	103	382	343	537	70	224	276	374	65
KIRP	24	143	674	1764	450	239	12	40	129	48	36	209	259	115	45	67	47	227	2003	89	247	1257	2083	1051	183	149	172	804	237	534	1273	190	200	1422	1098	255	1370	538	92	960	594	366	1864	1030	675	1792	1534	157	101
LGG	584	679	1123	1161	283	821	852	1060	725	996	482	1305	1168	722	1236	365	933	1136	977	862	1253	1041	999	1107	1066	1085	885	1012	196	1036	553	945	170	270	1023	1218	1180	505	615	990	944	1106	589	103	696	947	249	904	801
LIHC	35	305	82	371	93	190	92	42	341	115	218	102	65	487	123	33	201	444	133	497	153	104	585	76	110	506	35	410	152	336	196	13	10	179	84	145	49	49	140	197	343	102	181	95	234	41	294	54	313
LUAD	119	94	81	338	46	151	33	125	264	15	641	49	137	90	35	0	152	397	163	268	1	66	284	254	192	464	340	194	469	150	28	200	123	8	364	286	156	67	561	10	318	122	255	83	235	131	246	141	142
LUSC	44	88	519	523	111	67	150	20	223	67	300	35	501	243	49	4	545	117	274	157	50	16	1027	235	151	666	367	506	653	88	14	2	138	9	271	107	10	259	368	267	207	74	65	320	358	71	95	154	93
MESO	481	386	102	390	300	440	130	78	377	248	197	483	456	805	157	216	769	504	446	594	262	745	212	510	347	302	442	232	370	355	569	104	191	201	344	686	302	170	325	249	187	271	335	414	1266	526	474	212	155
OV	25	88	106	391	445	324	37	62	298	167	81	82	53	208	357	2	379	197	280	40	138	86	221	119	76	99	23	236	86	87	182	26	11	109	142	123	52	116	21	179	316	71	71	47	62	29	90	24	24
PAAD	76	143	632	524	788	405	117	268	522	216	831	256	342	527	525	496	591	472	451	119	58	211	722	107	366	1197	791	274	554	258	182	641	445	245	1075	961	263	221	665	872	318	552	677	295	584	260	584	381	368
PCPG	156	171	61	448	540	545	17	67	566	386	235	132	19	14	9	250	602	184	886	122	488	638	493	6	0	438	176	130	398	73	92	297	30	441	194	559	24	695	178	764	182	79	276	286	244	569	280	4	159
PRAD	96	543	297	848	51	115	117	8	713	341	222	596	156	667	202	337	78	368	215	96	268	394	642	255	51	453	532	812	663	802	448	200	258	279	269	607	78	359	110	177	685	132	92	108	543	302	406	99	634
READ	262	245	312	511	189	335	282	62	428	144	440	219	233	313	253	278	258	128	261	421	235	278	415	353	164	405	225	346	515	361	354	81	311	72	508	422	84	174	284	296	371	223	113	314	151	166	379	158	281
SARC	1636	218	579	169	1387	359	1322	32	60	582	1129	678	962	1888	17	468	657	2418	1001	1644	3	1986	586	1639	1878	259	1451	159	260	146	245	638	1792	24	123	97	2055	716	1382	1680	1308	530	186	1836	2127	3	655	150	231
SKCM	207	18	17	540	88	192	180	50	70	266	7	134	218	4	249	187	214	320	224	101	246	104	24	256	329	279	61	227	239	146	314	313	46	5	329	92	218	717	30	86	64	170	151	462	15	122	69	217	29
STAD	212	451	167	531	374	405	67	340	618	44	734	268	130	93	302	158	310	147	227	227	83	205	561	231	167	853	370	317	737	149	251	213	512	7	758	569	79	136	621	691	444	403	192	95	169	132	761	126	258
TGCT	1606	2361	2161	587	887	2491	2605	2323	2735	2232	2281	2616	2570	2366	68	2747	1014	1887	1664	1866	2379	1901	1632	2239	2470	2138	1584	2447	2233	1981	2505	487	2535	684	2083	1952	1756	2638	2252	2088	2639	1703	1805	919	2152	2192	443	2595	903
THCA	733	566	972	718	1673	1494	52	435	513	196	663	461	343	368	974	1435	1031	1767	394	213	65	555	349	157	467	96	916	89	741	1273	560	830	279	249	317	294	771	1019	243	148	511	944	1176	541	1598	61	94	213	1167
THYM	1704	3198	2446	3198	971	2942	2286	2779	2908	2678	2118	2326	2653	2377	1897	345	47	2033	1596	2794	2425	2830	2651	2970	2695	2260	1350	2770	1635	2904	2411	1284	2358	1071	2586	1448	2423	2536	2194	2540	2605	2730	2227	1690	1317	1417	2125	2520	2312
UCEC	212	56	56	588	313	339	24	13	117	29	215	48	29	136	293	68	101	446	680	259	205	167	312	235	159	104	212	162	225	171	482	107	409	63	225	87	61	130	267	50	132	91	258	188	264	372	167	138	30
UCS	126	87	110	235	320	172	289	110	67	62	282	339	118	133	391	80	103	127	313	130	21	290	37	333	51	511	180	50	43	456	506	61	263	42	342	265	27	21	67	37	37	36	54	21	755	408	30	14	145
UVM	308	33	521	2110	429	140	768	213	743	706	75	1065	115	80	174	689	75	338	111	1355	1287	25	1590	923	646	512	245	2116	1607	1019	289	1135	230	279	444	87	181	1280	346	56	159	92	1531	25	699	193	507	118	286
[truncated: 453 more columns]

## Sheet: Supplementary Table 4
Supplementary Table 4. Summary of number of associations between lncRNAs and immune checkpoint genes.
Immune checkpoint gene	ADORA2A	ARG1	BTLA	BTN2A1	BTN2A2	BTN3A1	BTN3A2	BTNL3	BTNL9	C10orf54	CCL5	CD160	CD200	CD200R1	CD209	CD226	CD244	CD27	CD274	CD276	CD28	CD40	CD40LG	CD47	CD70	CD80	CD86	CD96	CEACAM1	CTLA4	CX3CL1	CXCL10	CXCL9	EDNRB	ENTPD1	GZMA	HAVCR1	HAVCR2	HLA-A	HLA-B	HLA-C	HLA-DMA	HLA-DMB	HLA-DOA	HLA-DOB	HLA-DPA1	HLA-DPB1	HLA-DQA1	HLA-DQB1
ACC	423	132	126	227	84	142	141	35	51	575	1507	53	427	640	634	898	879	1100	547	198	487	336	653	57	129	231	1058	459	43	731	53	706	901	212	107	1329	16	830	1062	676	392	919	193	998	602	1346	1089	961	990
BLCA	354	0	301	102	220	199	162	0	299	253	716	118	265	341	1069	539	126	319	863	156	513	67	187	508	689	980	1146	51	91	593	67	788	694	59	386	781	109	1172	449	496	191	228	538	299	380	567	686	599	534
BRCA	2	0	248	352	129	214	137	0	261	418	315	144	398	280	186	295	259	227	205	75	223	333	250	38	205	216	225	264	8	336	488	323	192	171	298	220	3	181	300	239	92	220	228	273	516	199	226	163	136
CESC	132	7	182	281	228	167	94	0	76	400	291	85	154	213	160	188	203	181	421	124	176	104	168	41	131	349	482	201	52	310	71	258	185	105	157	229	6	386	76	96	95	197	201	153	122	158	177	137	108
CHOL	53	41	54	5	13	10	4	3	3	15	44	10	46	48	56	49	47	70	10	2	63	12	38	16	53	26	62	63	13	39	2	23	27	9	65	29	10	52	19	21	9	32	68	55	53	50	49	40	15
COAD	399	0	241	798	230	242	211	42	49	580	426	123	161	282	429	422	324	307	511	258	389	229	130	7	236	367	544	377	14	363	174	302	309	228	457	359	35	519	5	29	108	408	446	449	203	481	498	414	172
DLBC	196	92	201	816	57	1042	125	2	58	181	99	105	136	514	75	525	170	277	633	176	401	146	175	69	5	65	107	216	78	185	17	297	513	747	333	161	645	196	304	511	121	342	70	44	174	50	598	17	22
ESCA	604	21	763	1828	793	540	87	1896	1738	134	228	2433	467	370	199	587	309	312	160	864	711	577	1196	66	66	327	475	592	1332	444	248	228	226	1500	1585	153	1563	368	247	169	228	1112	566	434	163	387	332	171	166
GBM	315	22	35	409	155	71	82	4	348	660	734	1385	526	364	86	310	396	402	463	644	209	677	211	541	427	125	1168	556	359	236	39	344	73	359	203	622	4	1003	1054	959	656	1175	1114	476	116	725	980	290	187
HNSC	328	70	288	617	288	169	81	0	776	116	152	283	508	268	176	271	164	250	172	244	286	170	271	423	48	190	189	267	122	221	376	244	176	160	306	175	53	242	277	280	282	205	255	253	120	207	226	171	128
KICH	63	7	58	333	459	171	137	10	77	255	103	43	88	73	95	236	135	115	104	34	118	46	135	298	108	142	267	116	60	189	229	58	97	93	169	48	106	111	202	228	77	202	159	249	219	185	229	162	135
KIRC	120	0	244	2767	829	947	113	0	1779	67	293	636	159	249	115	266	199	232	128	286	237	27	159	33	151	318	228	266	80	617	457	176	191	782	426	199	227	15	154	93	42	167	196	183	242	164	163	149	82
KIRP	264	3	142	1248	67	70	20	0	76	152	578	1550	1696	173	541	164	187	243	1244	23	207	317	121	137	16	576	243	188	1869	137	48	743	410	885	383	411	466	1615	1327	987	817	930	131	413	514	835	608	366	165
LAML	385	113	323	461	615	679	84	33	175	1852	363	1697	981	682	487	796	476	350	981	590	450	335	382	1219	24	320	1481	645	1111	354	29	398	251	160	546	418	104	394	950	1266	1085	467	655	566	325	499	434	312	387
LGG	86	75	558	143	712	171	260	0	136	717	589	604	693	143	62	768	429	78	742	823	109	1030	289	462	29	409	973	472	383	99	153	470	361	383	126	364	50	1020	701	812	560	1104	1025	897	239	871	940	601	489
LIHC	109	492	102	647	46	45	26	0	467	132	129	56	215	144	62	196	68	140	97	404	94	47	141	47	156	198	203	159	104	187	9	47	68	159	350	115	132	261	92	70	28	143	165	169	112	150	161	117	106
LUAD	166	0	310	1158	726	298	194	0	797	318	194	367	195	420	238	309	212	193	308	90	392	271	434	102	161	416	355	304	2	326	374	228	180	218	295	177	19	343	69	221	113	345	362	479	220	427	447	269	180
LUSC	557	1	311	533	376	526	265	0	272	1052	531	257	166	298	345	449	377	456	65	9	515	125	433	507	293	596	880	415	5	387	1	335	202	298	509	349	52	926	404	590	511	886	782	632	303	824	859	369	299
MESO	435	84	398	137	147	358	307	36	141	847	709	80	458	211	322	391	79	383	874	450	266	353	248	314	68	568	481	483	186	465	426	432	295	451	580	568	155	646	881	843	849	471	333	309	369	393	435	338	238
OV	85	0	8	551	51	55	47	0	4	534	579	1181	51	89	75	119	281	152	130	21	95	77	197	16	314	211	570	218	169	212	28	255	206	1	97	608	0	671	190	264	255	408	181	82	59	374	517	222	131
PAAD	1073	288	717	369	376	352	219	66	321	194	520	566	1111	829	884	840	370	585	476	394	809	138	579	22	302	461	818	699	251	541	34	168	358	1012	790	492	56	696	97	131	44	325	655	714	393	782	680	413	192
PCPG	596	2	45	647	61	102	32	1	647	648	182	196	324	102	244	449	80	73	1234	137	172	30	73	155	13	133	171	107	20	113	665	92	55	891	424	76	2	198	347	79	61	324	213	170	105	96	134	101	20
PRAD	346	0	209	1162	457	697	256	0	42	706	338	361	534	442	266	699	395	233	778	231	207	721	264	131	73	208	328	399	408	199	649	62	77	293	361	237	0	271	210	98	15	304	303	568	225	372	452	196	91
READ	347	18	183	698	360	226	49	94	176	324	175	358	316	278	435	394	219	272	294	385	472	259	132	77	114	441	455	278	95	407	189	257	263	172	466	111	123	429	87	69	133	146	332	421	121	382	400	294	162
SARC	178	0	322	337	151	166	302	0	278	714	737	98	92	853	1549	192	376	332	229	1238	1282	681	282	53	401	612	1726	298	74	250	684	308	285	182	784	531	7	1961	864	1048	657	1338	1237	442	245	677	934	486	646
SKCM	286	17	305	1151	129	338	168	38	46	376	335	514	106	434	200	349	246	314	268	64	344	297	262	257	168	352	358	329	40	233	2	306	295	207	188	303	208	329	293	229	198	326	326	304	271	285	316	267	257
STAD	387	1	453	1140	286	226	127	103	65	301	303	1635	504	401	284	351	246	321	163	72	507	190	289	29	57	240	299	356	6	194	120	119	155	410	965	245	14	283	24	23	74	195	233	337	254	249	317	213	113
TGCT	1861	516	1803	1006	1088	1294	967	267	1860	911	1652	1679	2096	1437	811	1471	927	1563	1200	1669	1556	1158	1712	2235	2236	1090	1121	1746	340	1648	2488	704	1998	2131	1435	1861	1954	990	1030	776	362	1089	1062	627	1416	1124	787	771	906
THCA	207	0	829	1452	701	1234	1393	0	2229	36	678	581	49	782	426	383	626	192	1807	1172	1287	351	834	671	1479	1317	1673	174	1728	1401	938	787	503	1430	286	604	0	1540	2077	2225	1939	2093	728	1643	1476	2042	1853	1578	1796
THYM	3019	294	1274	2481	733	1800	197	27	1146	779	1015	328	1183	906	1549	1027	2365	2656	1878	2470	2357	2265	1380	1939	911	974	1145	2212	864	960	996	1572	1035	2820	1583	969	970	567	1018	1023	954	1120	1699	692	1688	384	487	214	259
UCEC	302	1	97	966	215	158	68	2	84	231	390	53	203	160	71	221	148	207	186	34	109	129	161	400	92	121	130	179	471	169	40	108	112	63	49	151	123	168	112	80	35	340	61	117	83	136	202	107	169
UCS	19	1	14	7	6	18	7	1	6	39	49	11	8	21	22	26	35	16	36	6	21	8	37	115	31	33	55	39	198	13	247	33	33	20	12	35	10	52	191	116	186	86	88	19	28	62	56	53	38
UVM	214	31	1274	2268	1812	1888	333	218	462	555	516	1778	710	1120	557	2118	145	640	1157	1622	380	123	262	1986	521	685	881	638	62	634	144	1007	999	839	615	667	1039	471	520	691	502	679	453	562	633	443	322	518	415
[truncated: 63 more columns]

## Sheet: Supplementary Table 5
Supplementary Table 5. Experimental studies supporting lncRNA-immune checkpoint gene associations
Cancer	LncRNA	Immune checkpoint gene	Rs	FDR	Influenced Function	Reference
BRCA	ITGB2-AS1	ITGB2	0.64	7.2e-123	ITGB2 (+)	Liu M, Gou L, Xia J, Wan Q, Jiang Y, Sun S, et al. LncRNA ITGB2-AS1 Could Promote the Migration and Invasion of Breast Cancer Cells through Up-Regulating ITGB2. Int J Mol Sci. 2018;19:1866.
COAD	NEAT1	VEGFA	0.46	9.8e-15	VEGFA (+)	Liu H, Li A, Sun Z, Zhang J, Xu H. Long non-coding RNA NEAT1 promotes colorectal cancer progression by regulating miR-205-5p/VEGFA axis. Hum Cell. 2020;33:386–96.
PAAD	LINC01638	TGFB1	0.52	8.6e-12	TGFB1 (+)	Lu H, Ye J, Zhang L, Li M, Lu S, Yang D, et al. Downregulation of LINC01638 lncRNA inhibits migration and invasion of pancreatic ductal adenocarcinoma cells by reducing TGF‑β signaling. Mol Med Rep. 2019;20:4533–9.
LIHC	MALAT1	VEGFA	0.35	9.8e-11	VEGFA (+)	Hou Z-H, Xu X-W, Fu X-Y, Zhou L-D, Liu S-P, Tan D-M. Long non-coding RNA MALAT1 promotes angiogenesis and immunosuppressive properties of HCC cells by sponging miR-140. Am J Physiol Cell Physiol. 2020;318:C649–63.
UCEC	MCM3AP-AS1	VEGFA	0.37	5e-05	VEGFA (+)	Yu J, Fan Q, Li L. The MCM3AP-AS1/miR-126/VEGF axis regulates cancer cell invasion and migration in endometrioid carcinoma. World J Surg Oncol. 2021;19:213.
LIHC	PCED1B-AS1	CD274	0.34	9.8e-10	CD274 (+)	Fan F, Chen K, Lu X, Li A, Liu C, Wu B. Dual targeting of PD-L1 and PD-L2 by PCED1B-AS1 via sponging hsa-miR-194-5p induces immunosuppression in hepatocellular carcinoma. Hepatol Int. 2021;15:444–58.
LIHC	PCED1B-AS1	PDCD1LG2	0.62	1.2e-38	PDCD1LG2 (+)	Fan F, Chen K, Lu X, Li A, Liu C, Wu B. Dual targeting of PD-L1 and PD-L2 by PCED1B-AS1 via sponging hsa-miR-194-5p induces immunosuppression in hepatocellular carcinoma. Hepatol Int. 2021;15:444–58.
LUAD	PVT1	VEGFA	0.31	1.1e-11	VEGFA (+)	Mao Z, Xu B, He L, Zhang G. PVT1 Promotes Angiogenesis by Regulating miR-29c/Vascular Endothelial Growth Factor (VEGF) Signaling Pathway in Non-Small-Cell Lung Cancer (NSCLC). Med Sci Monit. 2019;25:5418–25.
UCEC	NEAT1	VEGFA	0.39	1.2e-05	VEGFA (+)	Dong P, Xiong Y, Yue J, Xu D, Ihira K, Konno Y, et al. Long noncoding RNA NEAT1 drives aggressive endometrial cancer progression via miR-361-regulated networks involving STAT3 and tumor microenvironment-related genes. J Exp Clin Cancer Res. 2019;38:295.
COAD	SNHG1	VEGFA	0.33	2.8e-07	VEGFA (+)	Hu X, Xing H, Wang X, Du L, Huang Y, Hao Y, et al. Knockdown of LncRNA SNHG1 Suppresses Corneal Angiogenesis by the Regulation of miR-195-5p/VEGF-A. J Ophthalmol. 2021;2021:6646512.
KIRC	SNHG1	VEGFA	0.48	1.7e-29	VEGFA (+)	Hu X, Xing H, Wang X, Du L, Huang Y, Hao Y, et al. Knockdown of LncRNA SNHG1 Suppresses Corneal Angiogenesis by the Regulation of miR-195-5p/VEGF-A. J Ophthalmol. 2021;2021:6646512.
READ	SNHG1	VEGFA	0.36	0.01	VEGFA (+)	Hu X, Xing H, Wang X, Du L, Huang Y, Hao Y, et al. Knockdown of LncRNA SNHG1 Suppresses Corneal Angiogenesis by the Regulation of miR-195-5p/VEGF-A. J Ophthalmol. 2021;2021:6646512.
STAD	SNHG1	VEGFA	0.3	7.6e-09	VEGFA (+)	Hu X, Xing H, Wang X, Du L, Huang Y, Hao Y, et al. Knockdown of LncRNA SNHG1 Suppresses Corneal Angiogenesis by the Regulation of miR-195-5p/VEGF-A. J Ophthalmol. 2021;2021:6646512.
UVM	SNHG1	VEGFA	0.3	0.03	VEGFA (+)	Hu X, Xing H, Wang X, Du L, Huang Y, Hao Y, et al. Knockdown of LncRNA SNHG1 Suppresses Corneal Angiogenesis by the Regulation of miR-195-5p/VEGF-A. J Ophthalmol. 2021;2021:6646512.

## Sheet: Supplementary Table 6
Supplementary Table 6. Summary of number of associations between lncRNAs and immune cell infiltrations.
Source	TIMER	TIMER	TIMER	TIMER	TIMER	TIMER	CIBERSORT	CIBERSORT	CIBERSORT	CIBERSORT	CIBERSORT	CIBERSORT	CIBERSORT	CIBERSORT	CIBERSORT	CIBERSORT	CIBERSORT	CIBERSORT	CIBERSORT	CIBERSORT	CIBERSORT	CIBERSORT	CIBERSORT	CIBERSORT	CIBERSORT	CIBERSORT	CIBERSORT	CIBERSORT	CIBERSORT.ABS	CIBERSORT.ABS	CIBERSORT.ABS	CIBERSORT.ABS	CIBERSORT.ABS	CIBERSORT.ABS	CIBERSORT.ABS	CIBERSORT.ABS	CIBERSORT.ABS	CIBERSORT.ABS	CIBERSORT.ABS	CIBERSORT.ABS	CIBERSORT.ABS	CIBERSORT.ABS	CIBERSORT.ABS	CIBERSORT.ABS	CIBERSORT.ABS	CIBERSORT.ABS	CIBERSORT.ABS	CIBERSORT.ABS	CIBERSORT.ABS
Immune cell	B.cell	Macrophage	Myeloid.dendritic.cell	Neutrophil	T.cell.CD4.	T.cell.CD8.	B.cell.memory	B.cell.naive	B.cell.plasma	Eosinophil	Macrophage.M0	Macrophage.M1	Macrophage.M2	Mast.cell.activated	Mast.cell.resting	Monocyte	Myeloid.dendritic.cell.activated	Myeloid.dendritic.cell.resting	Neutrophil	NK.cell.activated	NK.cell.resting	T.cell.CD4..memory.activated	T.cell.CD4..memory.resting	T.cell.CD4..naive	T.cell.CD8.	T.cell.follicular.helper	T.cell.gamma.delta	T.cell.regulatory..Tregs.	B.cell.memory	B.cell.naive	B.cell.plasma	Eosinophil	Macrophage.M0	Macrophage.M1	Macrophage.M2	Mast.cell.activated	Mast.cell.resting	Monocyte	Myeloid.dendritic.cell.activated	Myeloid.dendritic.cell.resting	Neutrophil	NK.cell.activated	NK.cell.resting	T.cell.CD4..memory.activated	T.cell.CD4..memory.resting	T.cell.CD4..naive	T.cell.CD8.	T.cell.follicular.helper	T.cell.gamma.delta
ACC	113	260	54	26	34	127	3	27	451	67	192	203	146	116	14	15	264	37	16	16	5	4	112	219	295	108	32	110	3	15	203	63	192	238	319	139	17	34	260	37	18	105	6	4	256	219	363	93	36
BLCA	6	246	1262	1116	266	549	2	13	123	0	29	250	60	22	3	0	195	0	4	9	1	374	2	44	23	1	0	8	11	19	13	0	123	529	686	61	47	1	23	0	18	290	0	419	87	39	218	201	0
BRCA	34	267	451	503	530	276	3	2	0	0	8	83	105	222	0	0	0	0	0	2	0	57	25	0	79	10	1	0	14	121	11	0	20	238	279	260	0	6	0	20	0	63	0	61	246	0	218	230	10
CESC	142	22	214	286	162	113	15	13	8	0	41	109	13	22	35	0	63	12	4	7	19	22	118	0	85	6	0	0	19	11	17	0	8	194	146	41	21	0	15	41	5	128	13	31	181	0	181	161	0
CHOL	40	0	18	1	4	1	3	0	1	1	3	0	3	0	1	0	0	0	0	3	0	2	1	0	3	0	0	4	3	1	0	1	7	19	18	0	1	0	0	0	2	10	0	2	6	0	22	25	0
COAD	40	340	448	445	417	229	0	0	16	0	6	61	39	5	23	0	0	0	11	0	0	1	5	0	7	3	0	4	0	6	17	0	205	256	330	6	8	0	0	0	19	21	0	3	174	0	143	145	0
DLBC	47	216	308	782	70	350	93	40	13	0	54	310	7	6	2	8	2	0	12	9	32	134	4	1	15	43	22	94	188	55	11	0	97	500	522	18	2	6	2	0	11	50	36	172	5	1	219	249	24
ESCA	404	439	311	456	476	189	94	311	4	2	109	95	24	69	122	5	4	374	14	12	17	15	746	0	32	25	0	992	114	450	19	2	57	402	326	122	30	22	5	319	13	40	8	28	1360	0	289	356	0
GBM	71	485	494	403	162	26	20	18	366	12	43	26	6	13	7	144	457	1	21	33	56	2	62	0	2	53	1	120	21	21	598	12	38	25	324	6	16	306	431	1	56	26	55	2	41	0	9	120	1
HNSC	229	205	307	269	216	205	6	0	29	0	68	63	19	3	44	0	10	0	7	7	4	22	58	0	143	220	0	7	14	0	58	0	105	189	298	9	2	0	0	1	3	71	0	38	178	0	254	504	0
KICH	284	251	291	68	111	275	19	18	59	0	48	6	14	3	5	50	82	1	5	5	27	3	17	1	77	7	4	2	19	8	67	0	27	106	210	13	6	147	62	1	7	88	1	3	236	1	178	11	3
KIRC	100	310	294	493	1395	165	3	21	0	0	37	15	23	11	1	11	4	0	4	4	21	0	14	0	71	95	25	99	1	46	29	0	35	320	477	50	1	162	1	0	10	103	20	0	143	0	226	246	39
KIRP	206	167	326	298	472	406	0	0	13	0	3	480	175	1420	0	1	2	0	1	8	0	0	167	1	24	0	5	3	12	0	0	0	10	290	202	1779	0	12	2	0	4	99	0	0	510	1	174	31	6
LAML	0	0	0	0	0	0	0	0	0	0	0	0	0	0	0	0	0	0	0	0	0	0	0	0	0	0	0	0	0	0	0	0	0	0	0	0	0	0	0	0	0	0	0	0	0	0	0	0	0
LGG	515	759	1308	911	910	437	0	0	766	1	0	9	424	2	4	98	0	0	0	0	1	0	247	424	15	217	0	11	0	0	632	1	0	53	602	2	6	215	0	0	0	7	1	0	579	426	38	58	0
LIHC	295	374	433	593	680	98	0	0	0	0	27	0	0	20	0	5	0	0	1	0	44	0	8	0	21	4	0	18	0	4	0	0	151	205	364	0	1	9	0	8	2	170	33	0	198	0	118	117	0
LUAD	171	200	532	476	746	188	72	0	84	0	10	44	28	276	6	12	8	42	0	2	0	70	27	0	24	33	0	0	139	0	34	0	15	230	486	458	1	79	0	70	3	134	0	67	424	0	239	279	0
LUSC	142	215	889	906	496	404	36	0	10	0	12	23	14	6	11	0	2	0	17	1	0	17	46	0	26	315	0	0	75	3	43	0	80	200	378	31	0	22	1	1	42	59	0	29	354	0	232	284	1
MESO	139	200	574	173	104	341	35	22	29	0	41	106	56	25	56	286	37	10	74	123	14	54	56	0	88	11	87	26	12	30	59	0	47	241	305	23	92	193	36	10	100	223	14	55	32	0	215	134	88
OV	31	170	379	206	100	2	0	0	25	0	0	56	23	0	2	1	13	1	0	0	0	0	0	0	37	23	0	0	0	0	11	0	2	132	197	0	8	62	8	1	3	78	0	0	186	0	113	61	0
PAAD	398	947	785	809	936	894	4	230	8	0	205	10	56	5	0	13	3	11	61	30	83	35	13	0	172	23	0	13	5	401	18	0	148	197	831	305	0	285	3	74	61	53	60	34	792	0	807	200	0
PCPG	346	148	433	374	366	378	0	2	15	0	0	12	7	37	63	2	10	0	2	6	6	0	0	0	13	0	0	16	1	8	26	0	0	28	269	46	67	86	2	0	2	86	6	0	173	0	72	17	0
PRAD	444	826	812	1058	624	1040	17	7	34	0	1	6	8	8	22	0	0	0	0	0	0	0	35	0	4	132	0	24	21	196	355	0	2	204	387	125	23	100	0	4	0	256	0	0	580	0	385	306	0
READ	236	842	424	767	248	627	0	0	11	0	63	61	87	3	45	1	1	5	47	2	17	1	16	0	13	12	0	67	0	14	20	0	279	226	289	3	31	1	2	5	54	7	14	1	227	0	92	117	0
SARC	101	1393	1404	1243	500	86	20	126	22	0	98	76	250	623	21	29	0	0	18	3	21	11	39	0	91	13	33	0	22	60	1	0	58	204	728	333	29	146	0	0	16	108	16	12	62	0	197	100	53
SKCM	7	113	229	555	192	110	7	2	18	5	69	170	7	19	28	9	4	30	13	107	101	42	91	0	122	65	29	170	11	3	28	5	7	328	467	45	25	85	3	82	14	188	78	44	89	0	187	343	32
STAD	137	689	468	459	645	290	87	4	8	0	40	24	21	308	185	2	0	0	13	0	0	44	18	0	64	8	0	2	110	147	16	0	12	182	441	406	40	131	0	3	12	56	0	51	476	0	312	122	0
TGCT	1671	886	1223	856	1251	1999	97	1562	263	0	55	412	2411	14	155	38	0	39	0	682	147	308	970	0	82	748	253	448	94	1945	367	0	353	506	1702	308	138	23	0	59	0	239	170	266	1144	0	391	155	257
THCA	148	1046	1339	1159	314	1109	67	0	455	0	15	100	25	0	1	10	25	280	0	0	57	0	294	0	7	14	5	656	152	4	65	0	129	158	591	4	1	11	47	332	0	206	49	0	915	0	168	192	5
THYM	1891	1455	2319	606	2234	1838	3	479	464	0	473	1874	1709	1290	68	343	37	640	19	1491	101	965	928	1444	14	2003	825	1955	3	506	522	0	412	2105	2064	1411	64	1432	37	646	19	1835	87	913	1323	1234	530	613	828
UCEC	97	82	101	110	92	71	1	5	0	0	1	38	6	0	0	0	19	0	2	0	0	16	2	0	28	0	0	57	1	8	3	0	1	81	78	1	0	0	7	0	2	63	0	18	44	0	93	60	0
UCS	60	3	37	12	54	22	0	4	9	0	2	8	6	1	0	0	0	0	0	0	0	0	2	0	0	0	1	1	0	1	9	0	8	15	23	1	0	0	0	0	0	3	0	0	9	0	4	5	1
UVM	369	2	574	326	137	664	1	307	15	10	18	148	33	124	309	379	0	1	0	130	182	25	338	18	440	633	249	12	3	42	1092	10	12	284	1011	38	309	172	0	3	0	657	94	25	217	14	641	1209	293
[truncated: 121 more columns]

## Sheet: Supplementary Table 7
Supplementary Table 7. Experimental studies supporting lncRNA-immune infiltration associations
Cancer	LncRNA	Immune Cell	Source	Rs	FDR	Influenced Function	Reference
COAD	SATB2-AS1	B Immature	GSVA	-0.41	4e-12	(-)	Xu M, Xu X, Pan B, Chen X, Lin K, Zeng K, et al. LncRNA SATB2-AS1 inhibits tumor metastasis and affects the tumor immune cell microenvironment in colorectal cancer by regulating SATB2. Mol Cancer. 2019;18:135.
COAD	SATB2-AS1	CD4 activated	GSVA	-0.3	1e-06	(-)	Xu M, Xu X, Pan B, Chen X, Lin K, Zeng K, et al. LncRNA SATB2-AS1 inhibits tumor metastasis and affects the tumor immune cell microenvironment in colorectal cancer by regulating SATB2. Mol Cancer. 2019;18:135.
COAD	SATB2-AS1	CD4 central memory	GSVA	-0.49	1.9e-17	(-)	Xu M, Xu X, Pan B, Chen X, Lin K, Zeng K, et al. LncRNA SATB2-AS1 inhibits tumor metastasis and affects the tumor immune cell microenvironment in colorectal cancer by regulating SATB2. Mol Cancer. 2019;18:135.
COAD	SATB2-AS1	CD56dim NK	GSVA	-0.46	6e-15	(-)	Xu M, Xu X, Pan B, Chen X, Lin K, Zeng K, et al. LncRNA SATB2-AS1 inhibits tumor metastasis and affects the tumor immune cell microenvironment in colorectal cancer by regulating SATB2. Mol Cancer. 2019;18:135.
COAD	SATB2-AS1	CD8 central memory	GSVA	-0.44	1.1e-13	(-)	Xu M, Xu X, Pan B, Chen X, Lin K, Zeng K, et al. LncRNA SATB2-AS1 inhibits tumor metastasis and affects the tumor immune cell microenvironment in colorectal cancer by regulating SATB2. Mol Cancer. 2019;18:135.
COAD	SATB2-AS1	CD8 effector memory	GSVA	-0.53	2e-20	(-)	Xu M, Xu X, Pan B, Chen X, Lin K, Zeng K, et al. LncRNA SATB2-AS1 inhibits tumor metastasis and affects the tumor immune cell microenvironment in colorectal cancer by regulating SATB2. Mol Cancer. 2019;18:135.
COAD	SATB2-AS1	DC activated	GSVA	-0.46	2.6e-15	(-)	Xu M, Xu X, Pan B, Chen X, Lin K, Zeng K, et al. LncRNA SATB2-AS1 inhibits tumor metastasis and affects the tumor immune cell microenvironment in colorectal cancer by regulating SATB2. Mol Cancer. 2019;18:135.
COAD	SATB2-AS1	DC immature	GSVA	-0.3	1e-06	(-)	Xu M, Xu X, Pan B, Chen X, Lin K, Zeng K, et al. LncRNA SATB2-AS1 inhibits tumor metastasis and affects the tumor immune cell microenvironment in colorectal cancer by regulating SATB2. Mol Cancer. 2019;18:135.
COAD	SATB2-AS1	Macrophage	GSVA	-0.33	5.2e-08	(-)	Xu M, Xu X, Pan B, Chen X, Lin K, Zeng K, et al. LncRNA SATB2-AS1 inhibits tumor metastasis and affects the tumor immune cell microenvironment in colorectal cancer by regulating SATB2. Mol Cancer. 2019;18:135.
COAD	SATB2-AS1	MDSC	GSVA	-0.45	1.5e-14	(-)	Xu M, Xu X, Pan B, Chen X, Lin K, Zeng K, et al. LncRNA SATB2-AS1 inhibits tumor metastasis and affects the tumor immune cell microenvironment in colorectal cancer by regulating SATB2. Mol Cancer. 2019;18:135.
COAD	SATB2-AS1	Monocyte	GSVA	-0.36	1.7e-09	(-)	Xu M, Xu X, Pan B, Chen X, Lin K, Zeng K, et al. LncRNA SATB2-AS1 inhibits tumor metastasis and affects the tumor immune cell microenvironment in colorectal cancer by regulating SATB2. Mol Cancer. 2019;18:135.
COAD	SATB2-AS1	Neutrophil	GSVA	-0.45	1.4e-14	(-)	Xu M, Xu X, Pan B, Chen X, Lin K, Zeng K, et al. LncRNA SATB2-AS1 inhibits tumor metastasis and affects the tumor immune cell microenvironment in colorectal cancer by regulating SATB2. Mol Cancer. 2019;18:135.
COAD	SATB2-AS1	NKT	GSVA	-0.46	4e-15	(-)	Xu M, Xu X, Pan B, Chen X, Lin K, Zeng K, et al. LncRNA SATB2-AS1 inhibits tumor metastasis and affects the tumor immune cell microenvironment in colorectal cancer by regulating SATB2. Mol Cancer. 2019;18:135.
COAD	SATB2-AS1	pDC	GSVA	-0.37	8e-10	(-)	Xu M, Xu X, Pan B, Chen X, Lin K, Zeng K, et al. LncRNA SATB2-AS1 inhibits tumor metastasis and affects the tumor immune cell microenvironment in colorectal cancer by regulating SATB2. Mol Cancer. 2019;18:135.
COAD	SATB2-AS1	Tfh	GSVA	-0.43	1.8e-13	(-)	Xu M, Xu X, Pan B, Chen X, Lin K, Zeng K, et al. LncRNA SATB2-AS1 inhibits tumor metastasis and affects the tumor immune cell microenvironment in colorectal cancer by regulating SATB2. Mol Cancer. 2019;18:135.
COAD	SATB2-AS1	Th1	GSVA	-0.39	4.3e-11	(-)	Xu M, Xu X, Pan B, Chen X, Lin K, Zeng K, et al. LncRNA SATB2-AS1 inhibits tumor metastasis and affects the tumor immune cell microenvironment in colorectal cancer by regulating SATB2. Mol Cancer. 2019;18:135.
COAD	SATB2-AS1	Th2	GSVA	-0.56	9.2e-24	(-)	Xu M, Xu X, Pan B, Chen X, Lin K, Zeng K, et al. LncRNA SATB2-AS1 inhibits tumor metastasis and affects the tumor immune cell microenvironment in colorectal cancer by regulating SATB2. Mol Cancer. 2019;18:135.
READ	SATB2-AS1	CD4 central memory	GSVA	-0.39	0.0032	(-)	Xu M, Xu X, Pan B, Chen X, Lin K, Zeng K, et al. LncRNA SATB2-AS1 inhibits tumor metastasis and affects the tumor immune cell microenvironment in colorectal cancer by regulating SATB2. Mol Cancer. 2019;18:135.
READ	SATB2-AS1	CD56dim NK	GSVA	-0.36	0.0073	(-)	Xu M, Xu X, Pan B, Chen X, Lin K, Zeng K, et al. LncRNA SATB2-AS1 inhibits tumor metastasis and affects the tumor immune cell microenvironment in colorectal cancer by regulating SATB2. Mol Cancer. 2019;18:135.
READ	SATB2-AS1	CD8 central memory	GSVA	-0.31	0.029	(-)	Xu M, Xu X, Pan B, Chen X, Lin K, Zeng K, et al. LncRNA SATB2-AS1 inhibits tumor metastasis and affects the tumor immune cell microenvironment in colorectal cancer by regulating SATB2. Mol Cancer. 2019;18:135.
READ	SATB2-AS1	Macrophage	GSVA	-0.32	0.024	(-)	Xu M, Xu X, Pan B, Chen X, Lin K, Zeng K, et al. LncRNA SATB2-AS1 inhibits tumor metastasis and affects the tumor immune cell microenvironment in colorectal cancer by regulating SATB2. Mol Cancer. 2019;18:135.
READ	SATB2-AS1	MDSC	GSVA	-0.31	0.03	(-)	Xu M, Xu X, Pan B, Chen X, Lin K, Zeng K, et al. LncRNA SATB2-AS1 inhibits tumor metastasis and affects the tumor immune cell microenvironment in colorectal cancer by regulating SATB2. Mol Cancer. 2019;18:135.
READ	SATB2-AS1	NKT	GSVA	-0.31	0.032	(-)	Xu M, Xu X, Pan B, Chen X, Lin K, Zeng K, et al. LncRNA SATB2-AS1 inhibits tumor metastasis and affects the tumor immune cell microenvironment in colorectal cancer by regulating SATB2. Mol Cancer. 2019;18:135.
READ	SATB2-AS1	Tfh	GSVA	-0.34	0.013	(-)	Xu M, Xu X, Pan B, Chen X, Lin K, Zeng K, et al. LncRNA SATB2-AS1 inhibits tumor metastasis and affects the tumor immune cell microenvironment in colorectal cancer by regulating SATB2. Mol Cancer. 2019;18:135.
COAD	MIR22HG	T.cell	MCPCOUNTER	0.33	2.3e-11	(+)	Xu J, Shao T, Song M, Xie Y, Zhou J, Yin J, et al. MIR22HG acts as a tumor suppressor via TGFβ/SMAD signaling and facilitates immunotherapy in colorectal cancer. Mol Cancer. 2020;19:51.
COAD	MIR22HG	T.cell.CD4.	TIMER	0.31	3.3e-10	(+)	Xu J, Shao T, Song M, Xie Y, Zhou J, Yin J, et al. MIR22HG acts as a tumor suppressor via TGFβ/SMAD signaling and facilitates immunotherapy in colorectal cancer. Mol Cancer. 2020;19:51.
COAD	MIR22HG	T.cell.CD4..memory.resting	CIBERSORT.ABS	0.44	2.3e-20	(+)	Xu J, Shao T, Song M, Xie Y, Zhou J, Yin J, et al. MIR22HG acts as a tumor suppressor via TGFβ/SMAD signaling and facilitates immunotherapy in colorectal cancer. Mol Cancer. 2020;19:51.
COAD	MIR22HG	T.cell.CD8.	TIMER	0.38	1.8e-15	(+)	Xu J, Shao T, Song M, Xie Y, Zhou J, Yin J, et al. MIR22HG acts as a tumor suppressor via TGFβ/SMAD signaling and facilitates immunotherapy in colorectal cancer. Mol Cancer. 2020;19:51.
READ	MIR22HG	CD4 central memory	GSVA	0.37	0.0056	(+)	Xu J, Shao T, Song M, Xie Y, Zhou J, Yin J, et al. MIR22HG acts as a tumor suppressor via TGFβ/SMAD signaling and facilitates immunotherapy in colorectal cancer. Mol Cancer. 2020;19:51.
READ	MIR22HG	CD4 effector memory	GSVA	0.41	0.0013	(+)	Xu J, Shao T, Song M, Xie Y, Zhou J, Yin J, et al. MIR22HG acts as a tumor suppressor via TGFβ/SMAD signaling and facilitates immunotherapy in colorectal cancer. Mol Cancer. 2020;19:51.
READ	MIR22HG	CD8 central memory	GSVA	0.36	0.0074	(+)	Xu J, Shao T, Song M, Xie Y, Zhou J, Yin J, et al. MIR22HG acts as a tumor suppressor via TGFβ/SMAD signaling and facilitates immunotherapy in colorectal cancer. Mol Cancer. 2020;19:51.
READ	MIR22HG	CD8 effector memory	GSVA	0.41	0.0014	(+)	Xu J, Shao T, Song M, Xie Y, Zhou J, Yin J, et al. MIR22HG acts as a tumor suppressor via TGFβ/SMAD signaling and facilitates immunotherapy in colorectal cancer. Mol Cancer. 2020;19:51.
GBM	HOTAIRM1	Gamma delta T	AI	0.32	0.0011	(+)	Liang Q, Li X, Guan G, Xu X, Chen C, Cheng P, et al. Long non-coding RNA, HOTAIRM1, promotes glioma malignancy by forming a ceRNA network. Aging (Albany NY). 2019;11:6805–38.
LGG	HOTAIRM1	Myeloid.dendritic.cell	TIMER	0.5	1.1e-31	(+)	Liang Q, Li X, Guan G, Xu X, Chen C, Cheng P, et al. Long non-coding RNA, HOTAIRM1, promotes glioma malignancy by forming a ceRNA network. Aging (Albany NY). 2019;11:6805–38.
LGG	HOTAIRM1	Myeloid.dendritic.cell.activated	XCELL	0.47	4.3e-27	(+)	Liang Q, Li X, Guan G, Xu X, Chen C, Cheng P, et al. Long non-coding RNA, HOTAIRM1, promotes glioma malignancy by forming a ceRNA network. Aging (Albany NY). 2019;11:6805–38.
LGG	HOTAIRM1	Treg	GSVA	0.36	6.9e-16	(+)	Liang Q, Li X, Guan G, Xu X, Chen C, Cheng P, et al. Long non-coding RNA, HOTAIRM1, promotes glioma malignancy by forming a ceRNA network. Aging (Albany NY). 2019;11:6805–38.
BRCA	XIST	T.cell.CD4.	EPIC	0.37	9e-35	(+)	Xing F, Liu Y, Wu S-Y, Wu K, Sharma S, Mo Y-Y, et al. Loss of XIST in Breast Cancer Activates MSN-c-Met and Reprograms Microglia via Exosomal miRNA to Promote Brain Metastasis. Cancer Res. 2018;78:4316–30.
KIRC	LUCAT1	Macrophage.M1	QUANTISEQ	0.4	2.1e-19	(+)	Zheng Z, Zhao F, Zhu D, Han J, Chen H, Cai Y, et al. Long Non-Coding RNA LUCAT1 Promotes Proliferation and Invasion in Clear Cell Renal Cell Carcinoma Through AKT/GSK-3β Signaling Pathway. Cell Physiol Biochem. 2018;48:891–904.
KIRC	HOTAIRM1	DC	ImmuCellAI	-0.32	9.3e-13	(-)	Xin J, Li J, Feng Y, Wang L, Zhang Y, Yang R. Downregulation of long noncoding RNA HOTAIRM1 promotes monocyte/dendritic cell differentiation through competitively binding to endogenous miR-3960. Onco Targets Ther. 2017;10:1307–15.
KIRC	HOTAIRM1	DC immature	GSVA	-0.5	5.7e-33	(-)	Xin J, Li J, Feng Y, Wang L, Zhang Y, Yang R. Downregulation of long noncoding RNA HOTAIRM1 promotes monocyte/dendritic cell differentiation through competitively binding to endogenous miR-3960. Onco Targets Ther. 2017;10:1307–15.
KIRP	HOTAIRM1	DC activated	GSVA	-0.31	4.3e-07	(-)	Xin J, Li J, Feng Y, Wang L, Zhang Y, Yang R. Downregulation of long noncoding RNA HOTAIRM1 promotes monocyte/dendritic cell differentiation through competitively binding to endogenous miR-3960. Onco Targets Ther. 2017;10:1307–15.
KIRP	HOTAIRM1	DC immature	GSVA	-0.62	1.8e-29	(-)	Xin J, Li J, Feng Y, Wang L, Zhang Y, Yang R. Downregulation of long noncoding RNA HOTAIRM1 promotes monocyte/dendritic cell differentiation through competitively binding to endogenous miR-3960. Onco Targets Ther. 2017;10:1307–15.
LUSC	HOTAIRM1	DC	ImmuCellAI	-0.31	4.2e-11	(-)	Xin J, Li J, Feng Y, Wang L, Zhang Y, Yang R. Downregulation of long noncoding RNA HOTAIRM1 promotes monocyte/dendritic cell differentiation through competitively binding to endogenous miR-3960. Onco Targets Ther. 2017;10:1307–15.
MESO	HOTAIRM1	Myeloid.dendritic.cell.activated	CIBERSORT	-0.34	0.045	(-)	Xin J, Li J, Feng Y, Wang L, Zhang Y, Yang R. Downregulation of long noncoding RNA HOTAIRM1 promotes monocyte/dendritic cell differentiation through competitively binding to endogenous miR-3960. Onco Targets Ther. 2017;10:1307–15.
PRAD	HOTAIRM1	DC immature	GSVA	-0.32	3e-12	(-)	Xin J, Li J, Feng Y, Wang L, Zhang Y, Yang R. Downregulation of long noncoding RNA HOTAIRM1 promotes monocyte/dendritic cell differentiation through competitively binding to endogenous miR-3960. Onco Targets Ther. 2017;10:1307–15.
STAD	HOTAIRM1	DC activated	GSVA	-0.36	9.8e-13	(-)	Xin J, Li J, Feng Y, Wang L, Zhang Y, Yang R. Downregulation of long noncoding RNA HOTAIRM1 promotes monocyte/dendritic cell differentiation through competitively binding to endogenous miR-3960. Onco Targets Ther. 2017;10:1307–15.
THYM	HOTAIRM1	DC	ImmuCellAI	-0.4	5.2e-05	(-)	Xin J, Li J, Feng Y, Wang L, Zhang Y, Yang R. Downregulation of long noncoding RNA HOTAIRM1 promotes monocyte/dendritic cell differentiation through competitively binding to endogenous miR-3960. Onco Targets Ther. 2017;10:1307–15.
THYM	HOTAIRM1	Myeloid.dendritic.cell	XCELL	-0.45	3.4e-06	(-)	Xin J, Li J, Feng Y, Wang L, Zhang Y, Yang R. Downregulation of long noncoding RNA HOTAIRM1 promotes monocyte/dendritic cell differentiation through competitively binding to endogenous miR-3960. Onco Targets Ther. 2017;10:1307–15.
THYM	HOTAIRM1	Myeloid.dendritic.cell	MCPCOUNTER	-0.36	0.00029	(-)	Xin J, Li J, Feng Y, Wang L, Zhang Y, Yang R. Downregulation of long noncoding RNA HOTAIRM1 promotes monocyte/dendritic cell differentiation through competitively binding to endogenous miR-3960. Onco Targets Ther. 2017;10:1307–15.
THYM	HOTAIRM1	Myeloid.dendritic.cell	TIMER	-0.34	0.00075	(-)	Xin J, Li J, Feng Y, Wang L, Zhang Y, Yang R. Downregulation of long noncoding RNA HOTAIRM1 promotes monocyte/dendritic cell differentiation through competitively binding to endogenous miR-3960. Onco Targets Ther. 2017;10:1307–15.
ACC	XIST	Neutrophil	MCPCOUNTER	0.36	0.034	(+)	Li J, Wei L, Han Z, Chen Z, Zhang Q. Long non-coding RNA X-inactive specific transcript silencing ameliorates primary graft dysfunction following lung transplantation through microRNA-21-dependent mechanism. EBioMedicine. 2020;52:102600.
BRCA	XIST	Neutrophil	MCPCOUNTER	0.45	1.2e-53	(+)	Li J, Wei L, Han Z, Chen Z, Zhang Q. Long non-coding RNA X-inactive specific transcript silencing ameliorates primary graft dysfunction following lung transplantation through microRNA-21-dependent mechanism. EBioMedicine. 2020;52:102600.
CESC	XIST	Neutrophil	MCPCOUNTER	0.4	1.1e-10	(+)	Li J, Wei L, Han Z, Chen Z, Zhang Q. Long non-coding RNA X-inactive specific transcript silencing ameliorates primary graft dysfunction following lung transplantation through microRNA-21-dependent mechanism. EBioMedicine. 2020;52:102600.
SARC	XIST	Neutrophil	GSVA	-0.3	3.1e-06	(-)	Li J, Wei L, Han Z, Chen Z, Zhang Q. Long non-coding RNA X-inactive specific transcript silencing ameliorates primary graft dysfunction following lung transplantation through microRNA-21-dependent mechanism. EBioMedicine. 2020;52:102600.
TGCT	XIST	Neutrophil	GSVA	-0.42	1e-06	(-)	Li J, Wei L, Han Z, Chen Z, Zhang Q. Long non-coding RNA X-inactive specific transcript silencing ameliorates primary graft dysfunction following lung transplantation through microRNA-21-dependent mechanism. EBioMedicine. 2020;52:102600.
THCA	XIST	Neutrophil	MCPCOUNTER	0.32	2e-12	(+)	Li J, Wei L, Han Z, Chen Z, Zhang Q. Long non-coding RNA X-inactive specific transcript silencing ameliorates primary graft dysfunction following lung transplantation through microRNA-21-dependent mechanism. EBioMedicine. 2020;52:102600.
UCEC	XIST	Neutrophil	MCPCOUNTER	0.36	8.6e-16	(+)	Li J, Wei L, Han Z, Chen Z, Zhang Q. Long non-coding RNA X-inactive specific transcript silencing ameliorates primary graft dysfunction following lung transplantation through microRNA-21-dependent mechanism. EBioMedicine. 2020;52:102600.
LUAD	IFNG-AS1	NK	ImmuCellAI	0.35	1.1e-14	(+)	Stein N, Berhani O, Schmiedel D, Duev-Cohen A, Seidel E, Kol I, et al. IFNG-AS1 Enhances Interferon Gamma Production in Human Natural Killer Cells. iScience. 2019;11:466–73.
LUAD	IFNG-AS1	NK	GSVA	0.4	7.3e-20	(+)	Stein N, Berhani O, Schmiedel D, Duev-Cohen A, Seidel E, Kol I, et al. IFNG-AS1 Enhances Interferon Gamma Production in Human Natural Killer Cells. iScience. 2019;11:466–73.
LUAD	IFNG-AS1	NK	MCPCOUNTER	0.43	2.2e-22	(+)	Stein N, Berhani O, Schmiedel D, Duev-Cohen A, Seidel E, Kol I, et al. IFNG-AS1 Enhances Interferon Gamma Production in Human Natural Killer Cells. iScience. 2019;11:466–73.
LUAD	IFNG-AS1	NK.cell.activated	CIBERSORT.ABS	0.37	6.4e-16	(+)	Stein N, Berhani O, Schmiedel D, Duev-Cohen A, Seidel E, Kol I, et al. IFNG-AS1 Enhances Interferon Gamma Production in Human Natural Killer Cells. iScience. 2019;11:466–73.
LUSC	IFNG-AS1	NK	ImmuCellAI	0.38	2.1e-16	(+)	Stein N, Berhani O, Schmiedel D, Duev-Cohen A, Seidel E, Kol I, et al. IFNG-AS1 Enhances Interferon Gamma Production in Human Natural Killer Cells. iScience. 2019;11:466–73.
LUSC	IFNG-AS1	NK	MCPCOUNTER	0.47	1.2e-26	(+)	Stein N, Berhani O, Schmiedel D, Duev-Cohen A, Seidel E, Kol I, et al. IFNG-AS1 Enhances Interferon Gamma Production in Human Natural Killer Cells. iScience. 2019;11:466–73.
LUSC	IFNG-AS1	NK	GSVA	0.51	8.8e-32	(+)	Stein N, Berhani O, Schmiedel D, Duev-Cohen A, Seidel E, Kol I, et al. IFNG-AS1 Enhances Interferon Gamma Production in Human Natural Killer Cells. iScience. 2019;11:466–73.
STAD	IFNG-AS1	NK	GSVA	0.39	6.5e-15	(+)	Stein N, Berhani O, Schmiedel D, Duev-Cohen A, Seidel E, Kol I, et al. IFNG-AS1 Enhances Interferon Gamma Production in Human Natural Killer Cells. iScience. 2019;11:466–73.
STAD	IFNG-AS1	NK	ImmuCellAI	0.52	5.2e-27	(+)	Stein N, Berhani O, Schmiedel D, Duev-Cohen A, Seidel E, Kol I, et al. IFNG-AS1 Enhances Interferon Gamma Production in Human Natural Killer Cells. iScience. 2019;11:466–73.
STAD	IFNG-AS1	NK	MCPCOUNTER	0.52	1.3e-27	(+)	Stein N, Berhani O, Schmiedel D, Duev-Cohen A, Seidel E, Kol I, et al. IFNG-AS1 Enhances Interferon Gamma Production in Human Natural Killer Cells. iScience. 2019;11:466–73.
TGCT	IFNG-AS1	NK	GSVA	0.31	0.00051	(+)	Stein N, Berhani O, Schmiedel D, Duev-Cohen A, Seidel E, Kol I, et al. IFNG-AS1 Enhances Interferon Gamma Production in Human Natural Killer Cells. iScience. 2019;11:466–73.
TGCT	IFNG-AS1	NK	ImmuCellAI	0.47	1.9e-08	(+)	Stein N, Berhani O, Schmiedel D, Duev-Cohen A, Seidel E, Kol I, et al. IFNG-AS1 Enhances Interferon Gamma Production in Human Natural Killer Cells. iScience. 2019;11:466–73.
TGCT	IFNG-AS1	NK	MCPCOUNTER	0.49	3.6e-09	(+)	Stein N, Berhani O, Schmiedel D, Duev-Cohen A, Seidel E, Kol I, et al. IFNG-AS1 Enhances Interferon Gamma Production in Human Natural Killer Cells. iScience. 2019;11:466–73.
TGCT	IFNG-AS1	NK.cell.activated	CIBERSORT.ABS	0.49	4.1e-09	(+)	Stein N, Berhani O, Schmiedel D, Duev-Cohen A, Seidel E, Kol I, et al. IFNG-AS1 Enhances Interferon Gamma Production in Human Natural Killer Cells. iScience. 2019;11:466–73.
LIHC	GAS5	NK	GSVA	-0.34	3e-10	(-)	Fang P, Xiang L, Chen W, Li S, Huang S, Li J, et al. LncRNA GAS5 enhanced the killing effect of NK cell on liver cancer through regulating miR-544/RUNX3. Innate Immun. 2019;25:99–109.
OV	LINC00665	DC activated	GSVA	-0.43	4.9e-13	(-)	Wu M, Shang X, Sun Y, Wu J, Liu G. Integrated analysis of lymphocyte infiltration-associated lncRNA for ovarian cancer via TCGA, GTEx and GEO datasets. PeerJ. 2020;8:e8961.
OV	LINC00665	Macrophage	GSVA	-0.39	7.5e-11	(-)	Wu M, Shang X, Sun Y, Wu J, Liu G. Integrated analysis of lymphocyte infiltration-associated lncRNA for ovarian cancer via TCGA, GTEx and GEO datasets. PeerJ. 2020;8:e8961.
OV	LINC00665	Macrophage	XCELL	-0.35	2.8e-08	(-)	Wu M, Shang X, Sun Y, Wu J, Liu G. Integrated analysis of lymphocyte infiltration-associated lncRNA for ovarian cancer via TCGA, GTEx and GEO datasets. PeerJ. 2020;8:e8961.
OV	LINC00665	Macrophage.M1	XCELL	-0.33	4.3e-07	(-)	Wu M, Shang X, Sun Y, Wu J, Liu G. Integrated analysis of lymphocyte infiltration-associated lncRNA for ovarian cancer via TCGA, GTEx and GEO datasets. PeerJ. 2020;8:e8961.
OV	LINC00665	Macrophage.M2	XCELL	-0.34	8e-08	(-)	Wu M, Shang X, Sun Y, Wu J, Liu G. Integrated analysis of lymphocyte infiltration-associated lncRNA for ovarian cancer via TCGA, GTEx and GEO datasets. PeerJ. 2020;8:e8961.
OV	LINC00665	Myeloid.dendritic.cell	MCPCOUNTER	-0.34	1e-07	(-)	Wu M, Shang X, Sun Y, Wu J, Liu G. Integrated analysis of lymphocyte infiltration-associated lncRNA for ovarian cancer via TCGA, GTEx and GEO datasets. PeerJ. 2020;8:e8961.
OV	LINC00665	Myeloid.dendritic.cell	XCELL	-0.32	7.5e-07	(-)	Wu M, Shang X, Sun Y, Wu J, Liu G. Integrated analysis of lymphocyte infiltration-associated lncRNA for ovarian cancer via TCGA, GTEx and GEO datasets. PeerJ. 2020;8:e8961.
OV	LINC00665	Myeloid.dendritic.cell.activated	XCELL	-0.34	1.4e-07	(-)	Wu M, Shang X, Sun Y, Wu J, Liu G. Integrated analysis of lymphocyte infiltration-associated lncRNA for ovarian cancer via TCGA, GTEx and GEO datasets. PeerJ. 2020;8:e8961.
OV	LINC00665	Treg	GSVA	-0.36	1.4e-09	(-)	Wu M, Shang X, Sun Y, Wu J, Liu G. Integrated analysis of lymphocyte infiltration-associated lncRNA for ovarian cancer via TCGA, GTEx and GEO datasets. PeerJ. 2020;8:e8961.
STAD	GAS5	NK	GSVA	-0.35	9.6e-12	(-)	Wei MF, Gu ZS, Zheng LL, Zhao MX, Wang XJ. Long non-coding RNA GAS5 promotes natural killer cell cytotoxicity against gastric cancer by regulating miR-18a. Neoplasma. 2020;67:1085–93.
STAD	GAS5	NK	ImmuCellAI	-0.31	4.2e-09	(-)	Wei MF, Gu ZS, Zheng LL, Zhao MX, Wang XJ. Long non-coding RNA GAS5 promotes natural killer cell cytotoxicity against gastric cancer by regulating miR-18a. Neoplasma. 2020;67:1085–93.

## Sheet: Supplementary Table 8
Supplementary Table 8. Immunotherapy objective response rates (ORRs) and irAE reporting odds ratios (RORs) available.
Cancer Type	Immunotherapy Objective Response Rate	irAE Reporting Odds Ratio
ACC	0.06	1.3
BLCA	0.18	2.37
BRCA	0.06	2.14
CESC	0.2	2.08
CHOL		1.48
COAD	0.33	1.2
DLBC
ESCA	0.11	1.83
HNSC	0.15	1.61
KICH
KIRC		2.59
KIRP
LGG	0.09	1.16
LIHC	0.18	1.18
LUAD		3.29
LUSC		3.08
MESO	0.13	2.22
OV	0.1	1.61
PAAD	0	1.83
PCPG
PRAD	0.08	2.51
READ	0.33	1.27
SARC	0.09	1.85
SKCM	0.37	3.24
STAD	0.11	1.58
TGCT
THCA		1.51
THYM
UCEC	0.13	2.06
UCS		0.65
UVM		0.87

## Sheet: Supplementary Table 9
Supplementary Table 9. Summary of detectable lncRNA and sample numbers from 33 cancers.
Cancer Type	Abbreviation	Number of lncRNAs	Number of Samples
Adrenocortical carcinoma	ACC	4023	79
Bladder urothelial carcinoma	BLCA	5346	431
Breast invasive carcinoma	BRCA	5701	1231
Cervical squamous cell carcinoma and endocervical adenocarcinoma	CESC	4786	309
Cholangiocarcinoma	CHOL	4870	44
Colon adenocarcinoma	COAD	5117	524
Lymphoid neoplasm diffuse large B-cell lymphoma	DLBC	4394	48
Esophageal carcinoma	ESCA	6578	198
Head and neck squamous cell carcinoma	HNSC	4049	566
Kidney chromophobe	KICH	4402	91
Kidney renal clear cell carcinoma	KIRC	5753	614
Kidney renal papillary cell carcinoma	KIRP	4932	323
Acute Myeloid Leukemia	LAML	7488	151
Lower grade glioma	LGG	5729	534
Liver hepatocellular carcinoma	LIHC	3570	424
Lung adenocarcinoma	LUAD	6450	600
Lung squamous cell carcinoma	LUSC	5644	553
Mesothelioma	MESO	4781	87
Ovarian serous cystadenocarcinoma	OV	5786	429
Pancreatic adenocarcinoma	PAAD	5026	183
Pheochromocytoma and paraganglioma	PCPG	4478	187
Prostate adenocarcinoma	PRAD	4989	554
Rectum adenocarcinoma	READ	4180	177
Sarcoma	SARC	5685	265
Skin cutaneous melanoma	SKCM	4769	473
Stomach adenocarcinoma	STAD	5814	448
Testicular germ cell tumors	TGCT	5803	156
Thyroid carcinoma	THCA	4692	572
Thymoma	THYM	5694	122
Uterine corpus endometrial carcinoma	UCEC	5627	589
Uterine carcinosarcoma	UCS	5914	57
Uveal melanoma	UVM	3261	80
